# Supplementary material for: Degradation Mechanisms of 4,7-Dihydroxycoumarin Derivatives in Advanced Oxidation Processes: Experimental and Kinetic DFT Study
Source: Int J Environ Res Public Health. 2023 Jan 22;20(3):2046. doi: 10.3390/ijerph20032046 (PMC9916318; doi:10.3390/ijerph20032046)
Supplement: Supplementary file 1 [file ijerph-20-02046-s001.zip]

Archive with 1 entries (1 files):
- ijerph-2120462-supplementary.pdf
